# Supplementary material for: Changes in health worker knowledge and motivation in the context of a quality improvement programme in Ethiopia
Source: Health Policy Plan. 2021 Aug 10;36(10):1508–20. doi: 10.1093/heapol/czab094 (PMC8597962; doi:10.1093/heapol/czab094)
Supplement: czab094_Supp [file czab094_supp.zip]

Archive with 1 entries (1 files):
- HPP Supp material_revised-clean 11.6.docx
